# Supplementary material for: In Vitro and In Vivo Antifibrotic Effects of Fraxetin on Renal Interstitial Fibrosis via the ERK Signaling Pathway
Source: Toxins (Basel). 2021 Jul 9;13(7):474. doi: 10.3390/toxins13070474 (PMC8310265; doi:10.3390/toxins13070474)
Supplement: Supplementary file 1 [file toxins-13-00474-s001.zip]

Archive with 1 entries (1 files):
- toxins-1206226-supplementary.pdf
